# Supplementary material for: Mass Spectrometric Study of the Most Common Potential Migrants Extractible from the Inner Coatings of Metallic Beverage Cans
Source: Foods. 2024 Jun 26;13(13):2025. doi: 10.3390/foods13132025 (PMC11241440; doi:10.3390/foods13132025)
Supplement: Supplementary file 1 [file foods-13-02025-s001.zip]

Archive with 1 entries (1 files):
- foods-3051210-supplementary.pdf
